# Supplementary material for: Performance of Nanocomposites of a Phase Change Material Formed by the Dispersion of MWCNT/TiO2 for Thermal Energy Storage Applications
Source: Materials (Basel). 2022 Apr 22;15(9):3063. doi: 10.3390/ma15093063 (PMC9100833; doi:10.3390/ma15093063)
Supplement: Supplementary file 1 [file materials-15-03063-s001.zip]

Archive with 1 entries (1 files):
- materials-1571040-supplementary.pdf
